# Supplementary material for: The Impact of Egg Consumption on Gastrointestinal Health: A Systematic Literature Review and Meta-Analysis
Source: Nutrients. 2025 Jun 20;17(13):2059. doi: 10.3390/nu17132059 (PMC12250686; doi:10.3390/nu17132059)
Supplement: Supplementary file 1 [file nutrients-17-02059-s001.zip]

Archive with 1 entries (1 files):
- nutrients-3694426-supplementary.pdf
